# Supplementary material for: Hybrid Carbon Supports Composed of Small Reduced Graphene Oxide and Carbon Nanotubes for Durable Oxygen Reduction Catalysts in Proton Exchange Membrane Fuel Cells
Source: Int J Mol Sci. 2022 Nov 1;23(21):13312. doi: 10.3390/ijms232113312 (PMC9657248; doi:10.3390/ijms232113312)
Supplement: Supplementary file 1 [file ijms-23-13312-s001.zip]

Archive with 1 entries (1 files):
- ijms-1997398-supplementary.pdf
